# Supplementary material for: Regulation of Δ6Fads2 Gene Involved in LC-PUFA Biosynthesis Subjected to Fatty Acid in Large Yellow Croaker (Larimichthys crocea) and Rainbow Trout (Oncorhynchus mykiss)
Source: Biomolecules. 2022 Apr 30;12(5):659. doi: 10.3390/biom12050659 (PMC9139026; doi:10.3390/biom12050659)
Supplement: Supplementary file 1 [file biomolecules-12-00659-s001.zip]

Archive with 1 entries (1 files):
- biomolecules-1669543-supplementary.pdf
